# Supplementary material for: Effects of a Community-Based Pilot Intervention on Home Food Availability among U.S. Households
Source: Int J Environ Res Public Health. 2020 Nov 11;17(22):8327. doi: 10.3390/ijerph17228327 (PMC7697825; doi:10.3390/ijerph17228327)
Supplement: Supplementary file 1 [file ijerph-17-08327-s001.zip]

Archive with 2 entries (2 files):
- ijerph-971054-Supplement1-send proof.pdf
- ijerph-971054-Supplement2-send proof.pdf
